# Supplementary material for: The Mating Type Locus (MAT) and Sexual Reproduction of Cryptococcus heveanensis: Insights into the Evolution of Sex and Sex-Determining Chromosomal Regions in Fungi
Source: PLoS Genet. 2010 May 20;6(5):e1000961. doi: 10.1371/journal.pgen.1000961 (PMC2873909; doi:10.1371/journal.pgen.1000961)
Supplement: Table S2 — Primer sequences. (0.06 MB XLS) [file pgen.1000961.s007.xls]

## Sheet: Sheet1
Table S2. Primers used in this study
Primer name	Description	Sequence from 5' end
569LPD1F	LPD1F	AGG GTG GGT GTA GAC GAC TG
569LPD1R	LPD1R	CAA AGC AGG GCT TCA AGT TC
569CID1F	CID1F	CGG AAC CAA GAT GAC GAG AT
569CID1R	CID1R	CGA ATG GAA GAG CAG GAG AC
569GEF1F	GEF1F	CGA TCG CAT CTA CGT TCT CA
569GEF1R	GEF1R	TTC GAG TCA CGG GGG TAT AG
569SXI2F	SXI2F	CGC TTG TTC TGG AAC TGT GA
569SXI2R	SXI2R	CTC TTT ACG CAC CAT GCT CA
JOHE17541/JF	ETF1F	TGC CCA GTA TCC ATT TCA TTC
JOHE17542/JF	ETF1R	CTT GAT AGC ATC TTT GGG AGA
JOHE19613	STE20F2	TGG GTI GTM ATG GAR TWY ATG G
JOHE19614	STE20R2	GYC ATG ATC CCY ARM GAC CA
JOHE19619	STE11F	CTD ATG GCW GTV AAR CAA GT
JOHE19620	STE11R	TTG CTG ATV CCR AAG TCY GA
JOHE19614BM	CND01560F	ATG TTG AAC GGT TCC AGG AG
JOHE19615BM	CND01560R	AGC GGC TCA ACT ATG GAG AA
JOHE19616BM	CND05990F	AAG CCC ACC AGA CCC TAG TT
JOHE19617BM	CND05990R	ACA TCC TGG CTT TCC ACA AC
JOHE19618BM	CND02120F	TTG GGA CAT AGG CGG AAT AG
JOHE19619BM	CND02120R	GGG GGT TTG TAA GTC AGC AA
JOHE19620BM	CND05560F	CAC AAA ACA GTG GGC ATC AC
JOHE19621BM	CND05560R	TTA TCG ATC GTG CTG AGT GC
JOHE19622BM	CND05480F	AAA GAG ATG GCT GGA GAC GA
JOHE19623BM	CND05480R	AGC TCT AGA CAG CGC GAG AC
JOHE19624BM	RPL22F	GCA CAC AAG CCT GTC AAA GA
JOHE19625BM	RPL22R	CAA GGA GGG TGA GTC TGC TC
JOHE191485552/KF	RPO41 F CBS569	TGC AGT ATG CGA TTT GTG ATC
JOHE191485553/KF	RPO41 R CBS569	TGG ACT CGG TAA GGA GTC AGA
JOHE19148546/KF	LPD1F CBS569	TGC AGA AGC CTT GTA TTC CA
JOHE19148547/KF	LPD1R CBS569	AAG GTC GTT AGC GGT CAG C
JOHE19646BM	SPO14 F	AGT CAG CAY ACD TTC TAT AT
JOHE19647BM	SPO14 R	TAG AAK GTV CCG GTT TGG AA
JOHE19681BM	CAP1F	TGC AAG CGY AAC AAS GTC AA
JOHE19682BM	CAP1R	AGT CCC AIG ARA GIG CAC CGT
JOHE19683BM	BSP3F	ACA TGG RTW GGA GTY GAA GT
JOHE19684BM	BSP3R	GTC TGT TCC YAA IAY SAA MAC
JOHE19685BM	RUM1F	CTG GAA CAA CTT TCC ATG TA
JOHE19686BM	RUM1R	TTA CAT ATC TCG CAG ACC TG
JOHE19687BM	D1D2F	GCA TAT CAA TAA GCG GAG GAA AAG
JOHE19688BM	D1D2R	GGT CCG TGT TTC AAG ACG G
JOHE19689BM	ITSF	TCC GTA GGT GAA CCT GCG G
JOHE19690BM	ITSR	TCC TCC GCT TAT TGA TAT GC
JOHE19734/BM	GAPRPL22-F2	ACA TGG CTC GAC GGA GCA AC
JOHE19735/BM	GAPRPL22-R2	CCC TTT AAT ATG CTG CTT CTG
JOHE19736/BM	GAP LPD F1	TGC AAT AAC CGC TTA GGT AC
JOHE19737/BM	GAP GEF R1	CAC GCA ATC GCT CTA TCG TC
JOHE19738/BM	GAP GEF F1	CCA GTG GGA GGG AAA GAA CG
JOHE19739/BM	GAP CID R1	GAC AAT GCT AAT GCC AGT GC
JOHE19740/BM	CID 5	AAG CTT CGG CGC TGA TTA CG
JOHE19742/BM	GAP SXI1 F1	ACA AAC CAA CAT AGA GCG CCR
JOHE19743/BM	GAP SXI1 R1	CCT ATA TTT GTT GCC TGT GG
JOHE19744/BM	GAP BSP1 F1	CAC CTC CAG ATC TAC AAT CC
JOHE19745/BM	GAP BSP1 R1	GAG ACC TAC GGC TGA TCT GT
JOHE19746/BM	STE3F	THT GGT GYG ATA TMR GTR IG
JOHE19747/BM	STE3R	TTC RAT DAT RTC RWM ICG ATG
JOHE19615BM	STE12F	AAG ARG GYG TMT TCT CIG A
JOHE19748/BM	STE12R BM	TCA TGM GGY ACY GAR AAC CT
JOHE19749/BM	SPO14 F2	GCI TTY ATG GGH GGY MTK GA
JOHE19750/BM	SPO14 R2	TCI CGI GMV GGY TGI CCV AC
JOHE19751/BM	MYO2 F	AGR TGY ATC AAR CCV AAC GA
JOHE19752/BM	MYO2 R	CTG ATV AGR TGW GCW GGG AA
JOHE19753/BM	PRT1 F	TTR GAA ATH TTC CGC ATG CG
JOHE19754/BM	PRT1 R	CCR CTR GGA TCC CAR GCA AT
JOHE19755/BM	ZNF1F	CCA RGA BTC YRT MAA ATG CGA GT
JOHE19756/BM	ZNF1R	CCR AAG TAK CGC CAW KGC CA
JOHE19785/BM	CAP1F 569	TCG AGC CAT ACT TTG CAT TG
JOHE19786/BM	CAP1R 569	CGC CTT CAA TTC CTC TTC AG
JOHE19787/BM	STE20F 569	GCC ATC CAG TAA GGT GTT CC
JOHE19788/BM	STE20R 569	AGG ATC AAA TCG CTG CAA TC
JOHE19793/BM	MYO2F 569	ACC CAC TGT GCC TCT CAA TC
JOHE19794/BM	MYO2R 569	GGT CCT GTA CCG GTC GTA GA
JOHE19795/BM	ZNF1F 569	GCT AGA CCG GAC GTG TCA TT
JOHE19796/BM	ZNF1R 569	CAT GTT CAG CAG CAC ACT CA
JOHE19797/BM	M13F	TGT AAA ACG ACG GCC AGT
JOHE19798/BM	M13R	CAG GAA ACA GCT ATG ACC
JOHE19807/BM	SPO14 F 569	CTC TCT TTG GCC AGC TCA AC
JOHE19808/BM	SPO14 R 569	GTC AGC CTA CGG CAT GAT TT
JOHE19890/BM	CND01250 F	CGA GCT CGG TAG AAG ATG AAG
JOHE19891/BM	CND01240 END	TCA TCC ACA TGC CTA CCA AA
JOHE19888/BM	CND01240 3'	TCT GAG AAG ACG GCC AAA GT
JOHE19889/BM	CND01240 5'	ACA AAA GCC AGA ACC ACC AC
JOHE19886/BM	CID5-2	CCC AAG GAG AGA ATC AGA CG
JOHE19887/BM	CID3-2	GAT GCT CAA CCT GCT TGT CA
JOHE19884/BM	GAP GEF F2	CCT CAA CGT AGA CCG ACC AT
JOHE19885/BM	GAP CID R2	GCT GAT CTC CAC AGC TAC CC
JOHE19912/BM	GAP CAP1 R	CCT TTG CCT TAC GAC TGC TC
JOHE19913/BM	GAP SXI2 F	GGA AGT ACG GAC GAG ATG GA
JOHE19928/BM	MSF-F	TGA AGC ACA GGG AGT GTC AG
JOHE19929/BM	STE11-F	CGC ACA TTC AGG TCT TCT GA
JOHE19930/BM	STE11-R	GTC CAT CTT GGT GGC AAC TT
JOHE19931/BM	BSP1-F	GGG CAG GAT GAA ATC AGA AA
JOHE19932/BM	BSP1-R	TAG ATC TGG AGG TGG GTT GG
JOHE19933/BM	BSP3-F	ATG GGT TGG AGT TGA AGT CG
JOHE19934/BM	BSP3-R	ACG AAC AAG GCT CTC TTC CA
JOHE19935/BM	SXI1-F	AAC CCT CCT CAC CAA CTC CT
JOHE19936/BM	SXI1-R	CAT TGC TGG CTT GAC TTG AA
JOHE19937/BM	CNB05260	TTC TTC TGC AAG GAC CGA CT
JOHE19938/BM	GAP GEF F3	GAG CCC GCC TAT CAC AAA TA
JOHE19939/BM	GAP GEF F4	TTG CAC AAA CGT CAC CAT TT
JOHE19940/BM	GAP CID R3	TCA CAG CTG GTC CAG TCA AG
JOHE19941/BM	CID 5-3	GGC TAG GGA CAG GAA TAG GC
JOHE19966/BM	CNB05260-2	CAC TGG AGG ATG CAG ACT GA
JOHE19967/BM	LACBI F	ATC GGC ACA TAA ACC TCG AC
JOHE19968/BM	LACBI R	AGA CCG GTC ATG CTT TAT GC
JOHE19969/BM	GAP UM03643	TAC GCC ATC TCT TGT GCT TG
JOHE19970/BM	UM03643 F	CAA GAA GGC CGG AAA TAT GA
JOHE19971/BM	UM03643 R	CCT TCA CCA CTT GAG CAA CA
JOHE20035/BM	CNB05260-3	GGT CGG CTC TTG AAA GTG AG
JOHE20036/BM	CNB05260-4	CCT CTC TAC TTT GGC GCA TC
JOHE20037/BM	CNB05260-R1	TTG AAG TCA GCT CAC GGA TG
JOHE20038/BM	CNB05260-R2	AGA ACG AGG AGG ACA AAG CA
JOHE20039/BM	CNB05260-R3	AGT CGG TCC TTG CAG AAG AA
JOHE20040/BM	GAP SXI2 F2	AAG AAG CTC GGC TCT GTG AG
JOHE20041/BM	GAP SXI2 F3	ATC GCC TCA AGG AGT CAA AA
JOHE20042/BM	GAP SXI2 F4	GAG GGT TGG GTC GTA TTC CT
JOHE20049/BM	GAP CAP1 R2	CAT GTA GAA TGG CGG GAA TC
JOHE20050/BM	GAP CAP1 R3	CAT CAA CGA CGT CTG AAG GA
JOHE20051/BM	GAP CAP1 R4	ATT CCT GTG CGA TGA CCT TC
JOHE20052/BM	CAP1 END F1	AAG CAC TCA AGG CCT TTC AA
JOHE20053/BM	CAP1 END R1	GGC CTT GAG TGC TTG CTA AC
JOHE20054/BM	GAP LPD1 R1	CGT CCA CAG ATC GTT GAG AA
JOHE20055/BM	GAP LPD1 R2	TCG TCA CTT GCT CAC GAG TT
JOHE20056/BM	XYL F1	TGA AGC ATT GTG GAT GAA GG
JOHE20080/BM	GAP CAP1 R5	TCT GGA TGG TGA CTG GAT CA
JOHE20081/BM	CAP1 END F2	AGG GAA TAG ACC AGC GAG GT
JOHE20082/BM	XYL F2	TAC GGT GCG TAA CCT TCT CC
JOHE20083/BM	GAP LPD1 R3	TTC AGC TTG ATC CGA AGG TT
JOHE20123/BM	MSF F5	TGG TGG TCC TCT TCT GAG GT
JOHE20124/BM	MSF F4	AAG GAA AGC AAA GGG GGA TA
JOHE20125/BM	MSF F3	AGA GAC TCC CGG ATG TGA TG
JOHE20126/BM	MSF F2	GGT GCT TAT GTT GGC TTG GT
JOHE20127/BM	GAP SXI2 R	CTC ACA GAG CCG AGC TTC TT
JOHE20128/BM	XYL F3	CCA ACG TAG GAA GCG AAG AC
JOHE20129/BM	GAP LPD1 R4	CGA GAA AGC GTC AAG AAA GG
JOHE20156/BM	IKS F1	CAC TCC ATG GTT CCA GTG TG
JOHE20157/BM	IKS R1	TGA CCT ATC CAC CAA CGA CA
JOHE20158/BM	IKS F2	CAC GCA ACA TCT CCT CAG AA
JOHE20159/BM	IKS R2	GTC TCA CGT TTC CGG TCA TT
JOHE20167/BM	MSF F6	CTT TGG CGC GGG TGA TAC
JOHE20168/BM	GAP SXI2 R2	CAG CTG CAC CTC TGT TCT CA
JOHE20169/BM	CND01630F	ACA TCG GGA AGA CAG TCT GG
JOHE20170/BM	CND01630R	AGC CGG AGG AGT AGG TGT TT
JOHE20224/BM	GAP BSP1 R NEW	GAA CGA ACG GTT GCA GGT AT
JOHE20225/BM	TD F	GGC GTA GAG GGG ACT ACC TC
JOHE20226/BM	TD R	TTA TCG GAG TCC GTC GAT TC
JOHE20227/BM	CNE02670 F	AGC CCA TAG TGG GTC ACA AG
JOHE20228/BM	GAP MYO2 R	AGC ATA CCA GCT CGG AAG AA
JOHE20241/BM	CNB00600 F	TGG CAY CGY TAC AAY ATG AAG CG
JOHE20242/BM	CNB00600 R	GGG CAG WAS AKA CAA AGA TT
JOHE20435/BM	PAN6 F	CAT CCK TTG ACR GTY ATG AC
JOHE204356/BM	PAN6 R	GTS GGT AMK ATG TGR AGG TTG
JOHE20460/BM	TD-R2	CTT TCG CTG CTG GAA GTA CC
JOHE20461/BM	TD-R3	GTG TCG GTC TGT TGG TTG TG
JOHE20462/BM	GAPMYO2R2	ATC TTG CCC TCG ATC ACA TC
JOHE20517/BM	B600R 8398	CCG TTC AAT GAC CTT TTC GT
JOHE20518/BM	B600F 8398	GGA GCA AGC CTC TTC ACA TC
JOHE20519/BM	STE12R 8398	ACA GAT CGT CTC GGC TCA CT
JOHE20520/BM	STE12F 8398	ACG GAC GCA GAA GAA AGT GT
JOHE20521/BM	STE20 8398	AAG CCT CGA CAG GTC TGA AA
JOHE20522/BM	CNG04540DEG	ATC ATG CGY AAA GTC AAR TWY CC
JOHE20543/BM	GAPMYO2 R3	GCT TCT TGA CGG TCC ACT TC
JOHE20544/BM	TD R4	GTC GCT CTC AAC CCT TTC AG
JOHE20580/BM	STE12F2 8398	ACC ACT GCC CAG GTC ACT AC
JOHE20581/BM	STE12F3 8398	TTT GGT CCC AGG TAC TCC AG
JOHE20582/BM	CNB00600F2 8398	TCG GGC AGA GTT AGC AGA TT
JOHE20583/BM	CNB00600F3 8398	GGA CGG CTT GTC TCT AAT GC
JOHE20371/BM	LACBIMYO2F2	AGG GAG GTC TCG AAG GTG TT
JOHE20372/BM	LACBIMYO2F2R	GAA GAC GAA AGT GGG GAT CA
JOHE20373/BM	LACBIMYO2R2	ACG AGA TCG TGC GCT TAC TT
JOHE20374/BM	LACBIMYO2R2R	GGT CCT GTA CCG GTC GTA GA
JOHE20375/BM	8398STE12F4	GTT CGG ACA CCG TTT CTC AT
JOHE20376/BM	8398STE12F4R	CCA AAG ACG CTG CTG TTG TA
JOHE20377/BM	8398CNBF4	AGT CCT TCA GCA TCG CAC TT
JOHE20378/BM	8398CNBF4R	TAC CTG GTA ACG CCA AAA GG
JOHE20594/BM	CNG4540F	GCT CGT CTT CTC GAG CTG TT
JOHE20595/BM	CNG4540R	CTT GCG TGT CAA GTG CAA AT
JOHE20596/BM	STE3F 8398	CGC AAG CGT CGA TTA CTA CA
JOHE20597/BM	STE3R 8398	CGC GTA GTT GAC CAG AAG GT
JOHE20598/BM	CNG04540F 8398	CGC TGA CAA GCT TCA GTG AG
JOHE20599/BM	CNG04540R 8398	CGA TCA GTG ATG CTC CTC AA
JOHE20560/BM	SXI2FR	GAT CCG TTT CAC CAT CAA A
JOHE20561/BM	SXI2F2R	TGA AGA ACA ATA AGC CCC ATC TCA T
JOHE20562/BM	SXI2F2	ATG AGA TGG GGC TTA TTG TTC TTC A
JOHE20563/BM	GAPSXI2R3	TGT GCG ATA CTT GAG CTG CG
JOHE20564/BM	GAPSXI2R2R	CGA CCC GAA ATC ATT CGA GC
JOHE20565/BM	GAPSXI2RR	ACG GCA TCA CAC TAT ACG CC
JOHE20566/BM	MSF F2R	ACC AAG CCA ACA TAA GCA CC
JOHE20567/BM	MSF F3R	CAT CAC ATC CGG GAG TCT CT
JOHE20568/BM	MSF F4R	TAT CCC CCT TTG CTT TCC TT
JOHE20569/BM	MSF F5R	ACC TCA GAA GAG GAC CAC CA
JOHE20570/BM	MSF F6R	GTA TCA CCC GCG CCA AAG
JOHE20571/BM	GAP SXI2 F2R	CTC ACA GAG CCG AGC TTC TT
JOHE20572/BM	GAP SXI2 F3R	TTT TGA CTC CTT GAG GCG AT
JOHE20573/BM	GAP SXI2 F4R	AGG AAT ACG ACC CAA CCC TC
JOHE20574/BM	STE12 FR 8398	ACA CTT TCT TCT GCG TCC GT
JOHE20575/BM	STE12 F2R 8398	GTA GTG ACC TGG GCA GTG GT
JOHE20576/BM	STE12 F3R 8398	CTG GAG TAC CTG GGA CCA AA
JOHE20577/BM	STE12 F5 8398	GCT TGT TCC TCC AAA AGC TG
JOHE20578/BM	STE12 F5R 8398	CAG CTT TTG GAG GAA CCA AGC
JOHE20579/BM	CNBF2R 8398	AAT CTG CTA ACT CTG CCC GA
JOHE20580/BM	CNBF3R 8398	GCA TTA GAG ACA AGC CGT CC
JOHE20581/BM	CNBF5 8398	AGT TGA GGA CGT CGG AAA TG
JOHE20582/BM	CNBF5R 8398	CAT TTC CGA CGT CCT CAA CT
JOHE20583/BM	LACBIMYO2 F3	GGC TGA CAT CCT GAT CCA TT
JOHE20584/BM	LACBIMYO2 F3R	AAT GGA TCA GGA TGT CAG CC
JOHE20585/BM	LACBIMYO2 R3	CAA TCA GCC TAC AGC AAC GA
JOHE20586/BM	LACBIMYO2 R3R	TCG TTG CTG TAG GCT GAT TG
JOHE20587/BM	MSF 1.5	CTA TTG TTG TCC GAT GGA CG
JOHE20588/BM	CNB05260-5	CGT CGA TTA TGA GCT TGA AG
JOHE20610/BM	LACBIMYO2 F4	TAC TAT GCC ATC GCT TGT GC
JOHE20611/BM	LACBIMYO2 F4R	AGT GAA CCA TTT TCG CAA GG
JOHE20612/BM	LACBIMYO2 R4	GCT CAT TTC GCA GTA CCA CA
JOHE20613/BM	LACBIMYO2 R4R	GGA GAG GAT CCA GCA CAC AT
JOHE20630/BM	SXISP1	CGA GGT GGA ACC GGG ATC A
JOHE20631/BM	SXISP2	AGC GCC ATG TCA TCA GT
JOHE20632/BM	SXISP3	GAA GAT GAG GAG TTG GTG AG
JOHE20633/BM	SXISP4	ATG GGG CTT ATT GTT CTT CA
JOHE20634/BM	SXISP5	TTT GAT GGT GAA ACG GAT C
JOHE20635/BM	SXISP6	TCG GAT GAG GGA GTG
JOHE20636/BM	SXISP7	GGG ATA TAG ATC GGT TCA CT
JOHE20637/BM	SXISP8	AGT GAA CCG ATC TAT ATC CC
JOHE20638/BM	SXISP9	TTT GAT GGT GAA ACG GAT C
JOHE20639/BM	SXISP10	TGA TCG AGT CGT AGC GAG GG
JOHE20640/BM	SXISP11	GGG ATG AGG ATA ATC TTT GG
JOHE20697/BM	STE12F6_8398	GGT AGG TTT CCC GGA TCA AT
JOHE20698/BM	STE12F6R_8398	GGC AAG CCA GTG AGT TCT TC
JOHE20699/BM	CNBF6_8398	CGA CGG GAC ATC CAG TAA GT
JOHE20670/BM	CNBF6R_8398	CGA CAT ACC TTC GGG ACA GT
JOHE20671/BM	LACBIMYO2F5	GTG CTG CCA CTT CCT CTA CC
JOHE20672/BM	LACBIMYO2F5R	CAG CAC TGT GAG CCG ATA AA
JOHE20673/BM	LACBIMYO2R5	GGA AAC GAT GTT GGA GAG GA
JOHE20674/BM	LACBIMYO2R5R	CCC GGA TCT ACA GAA CGT GT
Wobbles: M=A+C, R=A+G, W=A+T, S=G+C, Y=C+T, V=A+G+C, H=A+C+T, D=A+G+T, B=G+T+C, N=A+G+C+T, K=G+T
